# Supplementary material for: Sodium tanshinone IIA sulfonate stimulated Cl− secretion in mouse trachea
Source: PLoS One. 2017 May 22;12(5):e0178226. doi: 10.1371/journal.pone.0178226 (PMC5440052; doi:10.1371/journal.pone.0178226)
Supplement: S1 Dataset — (XLSX) [file pone.0178226.s002.xlsx]

## Sheet: Figure 2C
Apical	∆Isc（μA/cm2）			basolateral	∆Isc（μA/cm2）
1	42.3097			1	2.91935
2	47.4645			2	2.91935
3	63.6097			3	3.1129
4	66.0419			4	4.18065
5	74.3064			5	7.78065
6	78.5903
7	88.5903
8	92.0097
9	94.3452

## Sheet: Figure 2D
0.1 μM STS	∆Isc（μA/cm2）			10 μM STS	∆Isc（μA/cm2）
1	0.322581			1	42.3097
2	0.645161			2	47.4645
3	0.967742			3	63.6097
				4	66.0419
				5	74.3064
				6	78.5903
				7	88.5903
0.3 μM STS	∆Isc（μA/cm2）			8	92.0097
1	2.62581			9	94.3452
2	1.84516
3	2.54839
1 μM STS	∆Isc（μA/cm2）			30 μM STS	∆Isc（μA/cm2）
1	2.52903			1	89.6774
2	4.92903			2	45.7129
3	3.20968			3	123.816
4	4.08387			4	196.081
5	3.20968
3 μM STS	∆Isc（μA/cm2）
1	8.36452
2	25.871
3	36.1806
4	21.3
				60 μM STS	∆Isc（μA/cm2）
				1	108.352
				2	101.252
				3	130.332
6 μM STS	∆Isc（μA/cm2）
1	48.4355
2	66.429
3	49.7032
				100 μM STS	∆Isc（μA/cm2）
				1	165.152
				2	121.871
				3	143.832
				4	54.8548
				300 μM STS	∆Isc（μA/cm2）
				1	181.297
				2	159.997
				3	101.932

## Sheet: Figure 3C
Control	∆Isc（μA/cm2）		Cl--free	∆Isc（μA/cm2）		Amiloride	∆Isc（μA/cm2）
1	42.3097		1	7.78065		1	69.1548
2	47.4645		2	7.78065		2	51.0613
3	63.6097		3	12.2581		3	141.906
4	66.0419		4	18.4807		4	113.019
5	74.3064		5	40.171		5	89.7742
6	78.5903		6	14.9774
7	88.5903
8	92.0097
9	94.3452
10	56.2193
11	136.168

## Sheet: Figure 4F
Control	∆Isc（μA/cm2）		DPC	∆Isc（μA/cm2）		DIDS	∆Isc（μA/cm2）
1	42.3097		1	18.5774		1	-1.06774
2	47.4645		2	9.14516		2	4.08387
3	63.6097		3	13.4193		3	7.68387
4	66.0419		4	14.8839		4	5.80323
5	74.3064		5	15.4645		5	24.7032
6	78.5903		6	21.8097		6	22.5645
7	88.5903
8	92.0097
9	94.3452
10	56.2193
11	136.168
Tannic acid	∆Isc（μA/cm2）		CFTRinh 172	∆Isc（μA/cm2）		MDL12330A	∆Isc（μA/cm2）
1	10.6		1	157.371		1	158.735
2	1.94516		2	99.1097		2	31.329
3	2.12903		3	95.4129		3	148.716
4	1.65161		4	106.31		4	63.5129
			5	85.1064		5	138.894
			6	129.555

## Sheet: Figure 5C
Control	∆Isc（μA/cm2）		Atropine	∆Isc（μA/cm2）		TTX	∆Isc（μA/cm2）
1	42.3097		1	8.46129		1	84.6193
2	47.4645		2	14.9774		2	51.0645
3	63.6097		3	6.70968		3	173.419
4	66.0419		4	4.37742		4	103.858
5	74.3064		5	6.41935		5	76.7419
6	78.5903		6	3.89032		6	78.0065
7	88.5903		7	4.66774		7	93.5677
8	92.0097					8	53.3968
9	94.3452
10	56.2193
11	136.168

## Sheet: Figure 6C
Control	∆Isc（μA/cm2）		2-APB	∆Isc（μA/cm2）		BAPTA-AM	∆Isc（μA/cm2）
1	42.3097		1	7.29677		1	5.44516
2	47.4645		2	12.9355		2	32.5968
3	63.6097		3	29.9581		3	8.36452
4	66.0419		4	24.1194		4	24.2193
5	74.3064		5	5.83548		5	19.5516
6	78.5903		6	3.5
7	88.5903
8	92.0097
9	94.3452
10	56.2193
11	136.168

## Sheet: Figure 7B
Control	Fluo-3 Fluorescence (% of initial)		Ca2+-free	Fluo-3 Fluorescence (% of initial)
1	206.394		1	146.891
2	198.321		2	144.847
3	201.588		3	145.869
4	184.937		4	158.249
5	235.452		5	135.321
6	160.033
7	256.934
8	209.188
9	274.527
10	173.81
11	147.65
12	203.978
13	275.511
Atropine	Fluo-3 Fluorescence (% of initial)		Tg	Fluo-3 Fluorescence (% of initial)
1	109.667		1	117.068
2	123.88		2	141.225
3	116.773		3	125.408
4	116.497		4	118.144
5	140.247		5	122.051
6	113.055		6	178.1
7	142.484		7	181.238
8	108.029
9	112.948
10	126.249
11	120.955
12	124.164
U73122	Fluo-3 Fluorescence (% of initial)		2-APB	Fluo-3 Fluorescence (% of initial)
1	126.572		1	117.917
2	103.174		2	141.555
3	122.789		3	145.129
			4	152.438
			5	122.408
			6	121.189
CPZ	Fluo-3 Fluorescence (% of initial)
1	229.348
2	211.413
3	186.556

## Sheet: Figure S1
Control	∆Isc（μA/cm2）		Quinidine	∆Isc（μA/cm2）
1	42.3097		1	38.029
2	47.4645		2	81.9935
3	63.6097		3	100.668
4	66.0419		4	57.3839
5	74.3064
6	78.5903
7	88.5903
8	92.0097
9	94.3452
